# Supplementary material for: A Comparison of Detour Behaviors in Some Marine and Freshwater Fish Species
Source: Animals (Basel). 2024 Sep 4;14(17):2572. doi: 10.3390/ani14172572 (PMC11394425; doi:10.3390/ani14172572)
Supplement: Supplementary file 1 [file animals-14-02572-s001.zip]

Archive with 1 entries (1 files):
- animals-3181365-supplementary.xlsx
