# Supplementary material for: A Comparison of Detour Behaviors in Some Marine and Freshwater Fish Species
Source: Animals (Basel). 2024 Sep 4;14(17):2572. doi: 10.3390/ani14172572 (PMC11394425; doi:10.3390/ani14172572)
Supplement: Supplementary file 1 [file animals-14-02572-s001.zip › animals-3181365-supplementary.xlsx]

## Sheet: EXPERIMENT S1
		day 1								day 2																																	fish
		trial 1				trial 2				trial 1				trial 2
FISH	SPECIES	compartment A	compartment B	compartment C	compartment D	compartment A	compartment B	compartment C	compartment D	compartment A	compartment B	compartment C	compartment D	compartment A	compartment B	compartment C	compartment D
1	Chromis viridis	0	0	0	1	1	0	0	0	0	0	1	0	1	0	0	0
2	Chromis viridis	0	0	1	0	1	0	0	0	1	0	0	0	1	0	0	0
3	Chromis viridis	0	0	1	0	0	0	0	1	0	0	1	0	0	0	1	0
4	Chromis viridis	1	0	0	0	1	0	0	0	1	0	0	0	0	1	0	0
5	Chromis viridis	1	0	0	0	1	0	0	0	0	1	0	0	1	0	0	0
6	Chromis viridis	0	1	0	0	0	1	0	0	0	1	0	0	1	0	0	0
7	Chromis viridis	0	1	0	0	1	0	0	0	1	0	0	0	0	1	0	0
8	Chromis viridis	1	0	0	0	0	0	1	0	1	0	0	0	1	0	0	0
9	Chromis viridis	1	0	0	0	1	0	0	0	1	0	0	0	1	0	0	0
10	Chromis viridis	1	0	0	0	1	0	0	0	0	1	0	0	0	1	0	0
11	Chromis viridis	0	1	0	0	0	1	0	0	0	1	0	0	1	0	0	0
12	Chromis viridis	0	1	0	0	0	0	0	1	0	1	0	0	0	0	1	0
13	Chromis viridis	0	0	0	1	0	0	0	1	0	1	0	0	0	1	0	0
14	Chromis viridis	0	0	0	1	0	0	0	1	1	0	0	0	1	0	0	0
15	Chromis viridis	0	1	0	0	0	0	1	0	0	1	0	0	0	1	0	0
16	Chromis viridis	1	0	0	0	1	0	0	0	1	0	0	0	0	1	0	0
1	Dascyllus aruanus	0	1	0	0	1	0	0	0	0	1	0	0	0	1	0	0
2	Dascyllus aruanus	0	0	1	0	1	0	0	0	0	1	0	0	0	1	0	0
3	Dascyllus aruanus	0	0	1	0	0	0	0	1	0	0	1	0	0	0	1	0
4	Dascyllus aruanus	0	1	0	0	0	0	0	1	0	0	0	1	0	1	0	0
5	Dascyllus aruanus	0	0	1	0	0	1	0	0	0	1	0	0	0	1	0	0
6	Dascyllus aruanus	0	1	0	0	1	0	0	0	1	0	0	0	1	0	0	0
7	Dascyllus aruanus	1	0	0	0	0	1	0	0	0	1	0	0	1	0	0	0
8	Dascyllus aruanus	0	1	0	0	0	1	0	0	0	0	0	1	0	1	0	0
9	Dascyllus aruanus	1	0	0	0	0	1	0	0	0	0	0	1	0	0	1	0
10	Dascyllus aruanus	1	0	0	0	1	0	0	0	0	1	0	0	1	0	0	0
11	Dascyllus aruanus	0	1	0	0	0	1	0	0	1	0	0	0	1	0	0	0
12	Dascyllus aruanus	1	0	0	0	1	0	0	0	0	0	0	1	0	1	0	0
13	Dascyllus aruanus	1	0	0	0	1	0	0	0	1	0	0	0	0	1	0	0
14	Dascyllus aruanus	0	0	0	1	0	0	1	0	0	0	1	0	0	0	1	0
15	Dascyllus aruanus	1	0	0	0	0	1	0	0	0	0	1	0	1	0	0	0
16	Dascyllus aruanus	0	0	0	1	1	0	0	0	1	0	0	0	0	1	0	0
1	Chrysiptera parasema	1	0	0	0	0	0	0	1	1	0	0	0	0	1	0	0
2	Chrysiptera parasema	0	0	1	0	0	0	1	0	0	0	1	0	0	1	0	0
3	Chrysiptera parasema	1	0	0	0	0	1	0	0	0	0	0	1	0	0	0	1
4	Chrysiptera parasema	1	0	0	0	0	0	1	0	1	0	0	0	1	0	0	0
5	Chrysiptera parasema	0	0	0	1	1	0	0	0	1	0	0	0	1	0	0	0
6	Chrysiptera parasema	1	0	0	0	1	0	0	0	0	1	0	0	1	0	0	0
7	Chrysiptera parasema	1	0	0	0	1	0	0	0	0	0	0	1	1	0	0	0
8	Chrysiptera parasema	1	0	0	0	0	1	0	0	1	0	0	0	0	1	0	0
9	Chrysiptera parasema	1	0	0	0	1	0	0	0	1	0	0	0	1	0	0	0
10	Chrysiptera parasema	1	0	0	0	1	0	0	0	0	0	0	1	0	0	1	0
11	Chrysiptera parasema	0	1	0	0	1	0	0	0	0	0	0	1	0	1	0	0
12	Chrysiptera parasema	0	1	0	0	0	0	1	0	0	0	1	0	1	0	0	0
13	Chrysiptera parasema	0	0	0	1	0	0	1	0	0	0	0	1	0	0	0	1
14	Chrysiptera parasema	0	1	0	0	0	1	0	0	1	0	0	0	1	0	0	0
15	Chrysiptera parasema	1	0	0	0	1	0	0	0	0	1	0	0	0	0	0	1

## Sheet: EXPERIMENT S2
			day 1								day 2
			trial 1				trial 2				trial 3				trial 4				INDEX		TOTAL
FISH ID	SPECIES	SEX	compartment A	compartment B	compartment C	compartment D	compartment A	compartment B	compartment C	compartment D	compartment A	compartment B	compartment C	compartment D	compartment A	compartment B	compartment C	compartment D	CORRECT_PERCENTAGE	SECTOR_PERCENTAGE	TIME 1	TIME 2
1	Danio rerio	female	1	0	0	0	0	1	0	0	0	0	1	0	0	1	0	0	0.75	0.25	23.25	56.09
2	Danio rerio	female	0	0	0	1	0	1	0	0	1	0	0	0	1	0	0	0	0.5	1	89.8	185.2
3	Danio rerio	female	1	0	0	0	1	0	0	0	0	0	0	1	0	1	0	0	0.75	0.25	207.9	61
4	Danio rerio	male	1	0	0	0	0	0	0	1	0	0	1	0	0	0	1	0	0.25	1	9.5	117
5	Danio rerio	male	0	0	0	1	0	0	1	0	1	0	0	0	1	0	0	0	0.5	1	2.95	247
6	Danio rerio	male	1	0	0	0	1	0	0	0	0	1	0	0	1	0	0	0	1	0.75	3	133.44
7	Danio rerio	male	1	0	0	0	1	0	0	0	0	0	1	0	1	0	0	0	0.75	0.75	16.96	49.96
8	Danio rerio	male	0	1	0	0	0	1	0	0	1	0	0	0	0	0	0	1	0.75	0	465.44	321.45
9	Danio rerio	male	0	0	1	0	0	0	1	0	0	0	1	0	1	0	0	0	0.25	1	1.83	83.39
10	Danio rerio	male	0	1	0	0	0	1	0	0	0	1	0	0	0	1	0	0	1	0.25	4.93	53.48
11	Danio rerio	female	1	0	0	0	0	1	0	0	0	1	0	0	0	1	0	0	1	0.5	57.8	79.56
12	Danio rerio	female	0	0	0	1	1	0	0	0	0	0	1	0	1	0	0	0	0.5	0.75	369	739.68
13	Danio rerio	female	1	0	0	0	0	0	1	0	0	1	0	0	0	0	1	0	0.5	1	3.9	738.31
14	Danio rerio	female	1	0	0	0	1	0	0	0	0	0	1	0	0	0	1	0	0.5	0.5	99.67	223.96
15	Danio rerio	female	0	0	0	1	0	0	1	0	0	1	0	0	0	1	0	0	0.5	1	35.77	26.72
16	Danio rerio	female	1	0	0	0	1	0	0	0	1	0	0	0	0	0	0	1	0.75	0	9.8	70.76
17	Danio rerio	female	1	0	0	0	0	0	1	0	0	0	0	1	0	0	1	0	0.25	0.5	21.42	293.16
18	Danio rerio	female	1	0	0	0	1	0	0	0	0	1	0	0	0	0	1	0	0.75	0.75	10.36	436.65
19	Danio rerio	female	0	1	0	0	0	0	0	1	1	0	0	0	0	0	1	0	0.5	1	12.34	89.4
20	Danio rerio	male	1	0	0	0	0	0	1	0	0	0	0	1	1	0	0	0	0.5	1	15.18	73.05
21	Danio rerio	male	1	0	0	0	0	1	0	0	0	0	1	0	1	0	0	0	0.75	0.75	9.86	27.24
22	Danio rerio	male	1	0	0	0	1	0	0	0	1	0	0	0	0	0	0	1	0.75	1	12.5	147.82
23	Danio rerio	male	0	1	0	0	0	0	1	0	0	0	1	0	0	0	1	0	0.25	1	5.2	155.4
24	Danio rerio	male	1	0	0	0	0	0	0	1	0	1	0	0	0	0	0	1	0.5	1	8.25	51.58
1	Xenotoca eiseni	female	0	1	0	0	0	0	1	0	0	1	0	0	0	1	0	0	0.75	1	162.97	53.68
2	Xenotoca eiseni	female	1	0	0	0	0	0	1	0	0	0	1	0	0	0	0	1	0.25	0.5	234.3	127.04
3	Xenotoca eiseni	female	0	0	0	1	0	1	0	0	0	0	1	0	0	0	0	1	0.25	0.5	30.09	121.72
4	Xenotoca eiseni	female	0	1	0	0	0	1	0	0	1	0	0	0	0	1	0	0	1	0.25	391.92	171.29
5	Xenotoca eiseni	male	1	0	0	0	1	0	0	0	0	1	0	0	0	0	1	0	0.75	1	121.58	162.51
6	Xenotoca eiseni	male	1	0	0	0	1	0	0	0	1	0	0	0	1	0	0	0	1	0.25	612.12	178.89
7	Xenotoca eiseni	male	1	0	0	0	0	0	1	0	1	0	0	0	0	0	0	1	0.5	0	201.01	502.15
8	Xenotoca eiseni	male	0	0	0	1	0	1	0	0	0	1	0	0	0	0	1	0	0.5	0.25	529.11	363.79
9	Xenotoca eiseni	male	0	0	0	1	1	0	0	0	0	0	1	0	0	0	1	0	0.25	0.5	313.71	73.08
10	Xenotoca eiseni	male	0	0	0	1	0	1	0	0	0	0	0	1	1	0	0	0	0.5	0.25	1111.68	299.51
11	Xenotoca eiseni	female	0	1	0	0	1	0	0	0	1	0	0	0	0	0	1	0	0.75	0.5	252.35	175.75
12	Xenotoca eiseni	female	0	1	0	0	0	0	0	1	1	0	0	0	0	1	0	0	0.75	0.25	176.9	404.8
13	Xenotoca eiseni	female	0	1	0	0	0	1	0	0	0	1	0	0	0	1	0	0	1	0.5	501.94	212.08
14	Xenotoca eiseni	female	0	0	0	1	0	1	0	0	0	1	0	0	0	1	0	0	0.75	0.75	590.44	160.67
15	Xenotoca eiseni	female	0	0	0	1	0	0	1	0	0	1	0	0	0	0	0	1	0.25	0.5	234.01	137.72
16	Xenotoca eiseni	female	0	1	0	0	0	1	0	0	1	0	0	0	1	0	0	0	1	0.75	274.95	54.31
17	Xenotoca eiseni	male	0	1	0	0	0	0	1	0	0	1	0	0	0	0	1	0	0.5	0.75	758.48	223.12
18	Xenotoca eiseni	male	0	1	0	0	0	1	0	0	1	0	0	0	0	0	0	1	0.75	0.5	157.14	140.33
19	Xenotoca eiseni	male	1	0	0	0	1	0	0	0	0	0	0	1	0	0	0	1	0.5	1	86.92	239.27
20	Xenotoca eiseni	male	0	1	0	0	1	0	0	0	1	0	0	0	0	0	0	1	0.75	0.5	1215.15	129.55
21	Xenotoca eiseni	female	0	0	0	1	0	0	0	1	0	1	0	0	0	0	1	0	0.25	0	375.7	154
22	Xenotoca eiseni	female	0	0	0	1	0	1	0	0	0	0	1	0	0	0	0	1	0.25	1	596.44	66.11
23	Xenotoca eiseni	male	0	1	0	0	0	1	0	0	0	0	0	1	0	1	0	0	0.75	1	242.6	122.25
24	Xenotoca eiseni	male	0	1	0	0	0	1	0	0	0	1	0	0	0	0	0	1	0.75	0.75	114.69	106.07
1	Dascyllus aruanus		1	0	0	0	0	0	1	0	0	0	1	0	0	1	0	0	0.5	0.75	102.33	66.07
2	Dascyllus aruanus		0	0	1	0	0	1	0	0	0	0	0	1	0	0	0	1	0.25	0	9.55	50.93
3	Dascyllus aruanus		0	1	0	0	0	0	1	0	0	1	0	0	1	0	0	0	0.75	0.25	198.15	383.74
4	Dascyllus aruanus		1	0	0	0	1	0	0	0	1	0	0	0	1	0	0	0	1	0.5	114.05	264.31
5	Dascyllus aruanus		0	1	0	0	0	1	0	0	1	0	0	0	1	0	0	0	1	1	184	17.12
6	Dascyllus aruanus		0	0	1	0	0	0	1	0	0	0	1	0	1	0	0	0	0.25	0.75	44.48	15.66
7	Dascyllus aruanus		0	1	0	0	0	0	0	1	0	0	0	1	0	0	0	1	0.25	0.75	113.9	76.72
8	Dascyllus aruanus		0	0	1	0	0	0	1	0	0	1	0	0	0	1	0	0	0.5	0.5	49.16	130.91
9	Dascyllus aruanus		0	1	0	0	1	0	0	0	0	1	0	0	0	0	1	0	0.75	0.75	81.5	74.79
10	Dascyllus aruanus		1	0	0	0	0	1	0	0	0	0	0	1	0	1	0	0	0.75	1	37.4	11.39
11	Dascyllus aruanus		0	0	0	1	0	0	0	1	0	0	0	1	1	0	0	0	0.25	0.75	108.81	51.79
12	Dascyllus aruanus		1	0	0	0	1	0	0	0	1	0	0	0	0	1	0	0	1	0.5	159.1	25.81
13	Dascyllus aruanus		0	0	1	0	0	1	0	0	0	1	0	0	1	0	0	0	0.75	0.25	825.2	336.02
14	Dascyllus aruanus		0	1	0	0	0	1	0	0	0	0	1	0	0	0	1	0	0.5	0.75	830	75.67
15	Dascyllus aruanus		0	0	0	1	0	0	1	0	0	0	1	0	1	0	0	0	0.25	0.5	312	474.7
